# Supplementary material for: Identification of Adenovirus E1B-55K Interaction Partners through a Common Binding Motif
Source: Viruses. 2023 Nov 30;15(12):2356. doi: 10.3390/v15122356 (PMC10747525; doi:10.3390/v15122356)
Supplement: Supplementary file 1 [file viruses-15-02356-s001.zip]

Archive with 1 entries (1 files):
- viruses-2735195-supplementary.pdf
